# Supplementary material for: Personalization of Conversational Agent-Patient Interaction Styles for Chronic Disease Management: Two Consecutive Cross-sectional Questionnaire Studies
Source: J Med Internet Res. 2021 May 26;23(5):e26643. doi: 10.2196/26643 (PMC8190651; doi:10.2196/26643)
Supplement: Multimedia Appendix 6 [file jmir_v23i5e26643_app6.zip]

Archive with 1 entries (1 files):
- Study1.Rmd
