# Supplementary material for: Personalization of Conversational Agent-Patient Interaction Styles for Chronic Disease Management: Two Consecutive Cross-sectional Questionnaire Studies
Source: J Med Internet Res. 2021 May 26;23(5):e26643. doi: 10.2196/26643 (PMC8190651; doi:10.2196/26643)
Supplement: Multimedia Appendix 6 [file jmir_v23i5e26643_app6.zip › Study1.Rmd]

---
title: "Study 1"
output: html_document
---

```{r setup, include=FALSE}
knitr::opts_chunk$set(echo = TRUE)
```

```{r load-library}
library(foreign)
library(tidyverse)
library(stargazer)
library(flextable)
```

## Study 1

### Analyses
```{r read-data}
data<- read.spss("20190706_UmfrageCOPD_cor.sav", to.data.frame=T)

names(data)

data <- data %>%
   filter(!is.na(data$Q36_ArztPatientBeziehung)) 
   
data <- data %>%
   filter(data$Q9_COPD == "Ja")

data <- data%>%
  mutate(Q12_GOLD_Einstufung = na_if(Q12_GOLD_Einstufung, "Kein COPD"))%>%
  mutate(Q12_GOLD_Einstufung = na_if(Q12_GOLD_Einstufung, "Nicht bekannt"))

table(data$Q12_GOLD_Einstufung)

table(data$Q2_Geschlecht)
data$Gender <- data$Q2_Geschlecht
data$Alter <- (2020 - data$Q1_Geburtsjahr)
mean(data$Alter)
table(data$Q12_GOLD_Einstufung)

levels(data$Q36_ArztPatientBeziehung)[levels(data$Q36_ArztPatientBeziehung)=="Paternalistisch"] <- "Paternalistic"
levels(data$Q36_ArztPatientBeziehung)[levels(data$Q36_ArztPatientBeziehung)=="Informationell"] <- "Informational"
levels(data$Q36_ArztPatientBeziehung)[levels(data$Q36_ArztPatientBeziehung)=="Interpretativ"] <- "Interpretative"
levels(data$Q36_ArztPatientBeziehung)[levels(data$Q36_ArztPatientBeziehung)=="Deliberativ"] <- "Deliberative"

levels(data$Gender)[levels(data$Gender)=="Männlich"] <- "Male"
levels(data$Gender)[levels(data$Gender)=="Weiblich"] <- "Female"

levels(data$Q6_Bildungsabschluss)[levels(data$Q6_Bildungsabschluss)=="Keine abgeschlossene Ausbildung"] <- "No formal education"
levels(data$Q6_Bildungsabschluss)[levels(data$Q6_Bildungsabschluss)=="Sekundarstufe I"] <- "Sec I"
levels(data$Q6_Bildungsabschluss)[levels(data$Q6_Bildungsabschluss)=="Sekundarstufe II"] <- "Sec II"
levels(data$Q6_Bildungsabschluss)[levels(data$Q6_Bildungsabschluss)=="Tertiärstufe"] <- "Tertiary Education"

table(data$Q12_GOLD_Einstufung)
table(data$Q36_ArztPatientBeziehung)
```
#### Tables
##### Table 2: Gender
```{r gender}


# Absolute Numbers of Chatbot Preference by Gender
TabGender_cont <- table(droplevels(data)$Gender, data$Q36_ArztPatientBeziehung)
TabGender_cont <- as.data.frame.matrix(addmargins(TabGender_cont))
TabGender_cont

# Percentage of Chatbot Preference by Gender
TabGender_perc <- prop.table(table(droplevels(data)$Gender, data$Q36_ArztPatientBeziehung), 2)
TabGender_perc <- as.data.frame.matrix(addmargins(TabGender_perc))
TabGender_perc

stargazer(TabGender_cont, TabGender_perc, title = "Table 2. Chatbot Preferences by Gender", summary=F, out="Table2.htm")

```

##### Table 3: Age
```{r age}

data <- data %>%
  mutate(Age=case_when(
    Alter %in% 40:50 ~ "40-50 years",
    Alter %in% 51:60 ~ "51-60 years",
    Alter %in% 61:70 ~ "61-70 years",
    Alter %in% 71:80 ~ "71-80 years",
    Alter %in% 81:90 ~ "81-90 years"
  ))


# Absolute Numbers of Chatbot Preference by Age groups
TabAge_cont <- table(data$Age, data$Q36_ArztPatientBeziehung)
TabAge_cont <- as.data.frame.matrix(addmargins(TabAge_cont))
TabAge_cont

# Percentage of Chatbot Preference by Age groups
TabAge_perc <- prop.table(table(droplevels(data)$Age, data$Q36_ArztPatientBeziehung), 2)
TabAge_perc <- as.data.frame.matrix(addmargins(TabAge_perc))
TabAge_perc

stargazer(TabAge_cont, TabAge_perc, title = "Table 3. Chatbot Preferences by Age", summary=F, out="Table3.htm")

```

##### Table 4: Education
```{r edu}


# Absolute Numbers of Chatbot Preference by Educational Level
TabEdu_cont <- table(droplevels(data)$Q6_Bildungsabschluss, data$Q36_ArztPatientBeziehung)
TabEdu_cont <- as.data.frame.matrix(addmargins(TabEdu_cont))
TabEdu_cont

# Percentage of Chatbot Preference by Educational Level
TabEdu_perc <- prop.table(table(droplevels(data)$Q6_Bildungsabschluss, data$Q36_ArztPatientBeziehung), 2)
TabEdu_perc <- as.data.frame.matrix(addmargins(TabEdu_perc))
TabEdu_perc

stargazer(TabEdu_cont, TabEdu_perc, title = "Table 4. Chatbot Preferences by Educational Level", summary=F, out="Table4.htm")

```

##### Table 5: GOLD 
```{r gold}

# Absolute Numbers of Chatbot Preference by GOLD classification
TabGOLD_cont <- table(droplevels(data)$Q12_GOLD_Einstufung, data$Q36_ArztPatientBeziehung)
TabGOLD_cont <- as.data.frame.matrix(addmargins(TabGOLD_cont))
TabGOLD_cont

# Percentage of Chatbot Preference by GOLD classification
TabGOLD_perc <- prop.table(table(droplevels(data)$Q12_GOLD_Einstufung, data$Q36_ArztPatientBeziehung), 2)
TabGOLD_perc <- as.data.frame.matrix(addmargins(TabGOLD_perc))
TabGOLD_perc

stargazer(TabGOLD_cont, TabGOLD_perc, title = "Table 5. Chatbot Preferences by GOLD classification", summary=F, out="Table5.htm")

```

```{r descriptives}

data <- data %>% select(Gender, Alter, Q12_GOLD_Einstufung, Q6_Bildungsabschluss)

summary(data)

```
