# Supplementary material for: Personalization of Conversational Agent-Patient Interaction Styles for Chronic Disease Management: Two Consecutive Cross-sectional Questionnaire Studies
Source: J Med Internet Res. 2021 May 26;23(5):e26643. doi: 10.2196/26643 (PMC8190651; doi:10.2196/26643)
Supplement: Multimedia Appendix 7 [file jmir_v23i5e26643_app7.zip › Study2.Rmd]

---
title: "Study 2"
output:
  html_document:
    toc: true
    toc_depth: 5
    toc_float: true
    code_folding: show
    theme: cerulean
---

```{r setup, include=FALSE}
knitr::opts_chunk$set(echo = TRUE)

library(tidyverse)
library(psych)
library(foreign)
library(haven)
library(car)
library(stargazer)
library(QuantPsyc)
library(WebPower)

```

## Study 2
### Analyses 
#### Power analysis

```{r-power-analysis}

# 3 Blocks with predictor variables: 
# Reduced Model: 1 predictor (CA)
# Full Model: 13 predictors (CA, Demographics, COPD-Related, Interaction Effects)

# Full Model R^2 = 0.20
# Reduced Model R^2 = 0.04
# We use the effect size measure f2 proposed by Cohen (1988, p.410) as the measure of 
# the regression effect size. Cohen discussed the effect size in three different cases,
# which actually can be generalized using the idea of a full model and a reduced model 
# by Maxwell et al. (2003). 
# f2 is defined as (R^2(fullmodel)- R^2(Reduced Model))/(1-R^2(Full Model))
# Cohen suggests f2 values of 0.02, 0.15, and 0.35 represent small, medium, and 
# large effect sizes.

# Detect medium effect
wp.regression(n=NULL, p1=13, p2=1, f2=0.15, power = 0.8)

```


#### Data preparation

```{r load data}
# Load datafile
data <- read_sav("COPD_180820.sav")

data
```

```{r define exclusion criteria}
# Define exlusion criteria

# Exclude 44 persons who have Missings on both paternalistic/ deliberative (did not do CA interaction)

data_subset <- data %>% 
  filter_at(vars(F9.1_Page_Submit,F10.1_Page_Submit),any_vars(!is.na(.)))

# Exclude 1 person < 18
data_subset <- data_subset %>% 
  filter(F3.1 < 2002)

# Characteristics of individuals who did not complete the survey

data_subset1 <- subset(data, (is.na(data$F9.1_Page_Submit & is.na(data$F10.1_Page_Submit))))

table(data_subset1$F3.5)

data <- data_subset
```

```{r rename/recode data}
# Rename and recode data for analysis

# Define assigned Chatbot type: 0 = paternalistic, 1 = deliberative
data$CA <- ifelse(data$F9.1_Page_Submit > 0, 0, NA)
data$CA <- data$CA %>% replace_na(1)

table(data$CA)

# Satisfaction CA interaction
data$SatCA1 <- data$F11.10_1
data$SatCA2 <- data$F11.11_1

# 0 = male, 1= female
data$Gender <- data$F3.2
data$Gender <- (data$Gender - 1)

# Age
data$Age <- (2020 - data$F3.1)

# Transform to Years of Education

# Keine Ausbildung = 0;  
# Berufliche Grundbildung (Lehre) = 1; 
# Berufsmaturität / Fachautorität =2;
# Gymnasiale Maturität =3;
# Höhere Fachschulen (HF) =4;
# Bachelor FH = 5;
# Master FH = 6;
# Bachelor PH > Grundschule =7;
# Master PH > Sekundarschule =8;
# Bachelor Universität / ETH =9;
# Master Universität / ETH=10;
# Doktorat (PhD) =11;
# Andere = 12 -> NA

data$Edu <- data$F3.5
table(data$Edu)

data <- data %>%
  mutate(Edu = na_if(Edu, 12))

data$Edu[data$Edu == 0] <- 9
data$Edu[data$Edu == 1] <- 12
data$Edu[data$Edu == 2] <- 13
data$Edu[data$Edu == 3] <- 13
data$Edu[data$Edu == 4] <- 16
data$Edu[data$Edu == 5] <- 16
data$Edu[data$Edu == 6] <- 18
data$Edu[data$Edu == 7] <- 16
data$Edu[data$Edu == 8] <- 18
data$Edu[data$Edu == 9] <- 16
data$Edu[data$Edu == 10] <- 18
data$Edu[data$Edu == 11] <- 21

table(data$Edu)

# GOLD classification
# Only keep GOLD Categories - delete 'dont know' answers

data$GOLD <- data$F5.5
table(data$GOLD)

data <- data %>%
  mutate(GOLD = na_if(GOLD, 5))%>%
    mutate(GOLD = na_if(GOLD, 6))

mean(data$GOLD, na.rm=T)
sd(data$GOLD, na.rm=T)

# Years of COPD Experience = Years since COPD diagnosis

data$COPDExperience <- (2020- data$F5.2)


# Knowledge COPD
# True = 1, False= 2, Don't know = 3
# New:
# Right Answer = 1, Wrong answer= 0, Don't know = 0

data$F12.1_1_r <- recode(data$F12.1_1, "1=1; 2=0; 3=0")
data$F12.1_2_r <- recode(data$F12.1_2, "1=1; 2=0; 3=0")
data$F12.1_3_r <- recode(data$F12.1_3, "1=0; 2=1; 3=0")
data$F12.1_4_r <- recode(data$F12.1_4, "1=1; 2=0; 3=0")
data$F12.1_5_r <- recode(data$F12.1_5, "1=1; 2=0; 3=0")
data$F12.1_6_r <- recode(data$F12.1_6, "1=1; 2=0; 3=0")
data$F12.1_7_r <- recode(data$F12.1_7, "1=0; 2=1; 3=0")
data$F12.1_8_r <- recode(data$F12.1_8, "1=1; 2=0; 3=0")
data$F12.1_9_r <- recode(data$F12.1_9, "1=1; 2=0; 3=0")
data$F12.1_10_r <- recode(data$F12.1_10, "1=1; 2=0; 3=0")

data$KnowCOPD <- data$F12.1_10_r+ 
  data$F12.1_2_r+
  data$F12.1_3_r+
  data$F12.1_4_r+
  data$F12.1_5_r+
  data$F12.1_6_r+
  data$F12.1_7_r+
  data$F12.1_8_r+
  data$F12.1_9_r+
  data$F12.1_10_r

KnowCOPD <- subset(data, select=c(F12.1_1_r,
                           F12.1_2_r,
                           F12.1_3_r,
                           F12.1_4_r,
                           F12.1_5_r,
                           F12.1_6_r,
                           F12.1_7_r,
                           F12.1_8_r,
                           F12.1_9_r,
                           F12.1_10_r))
library(psych)
              
psych::alpha(KnowCOPD)  

# Working Alliance
# WAI_bond

data$WAI_bond <- data$F11.14_1+ data$F11.14_2+ data$F11.14_3+data$F11.14_4

# WAI_goal

data$WAI_goal <- data$F11.14_5+ data$F11.14_6 + data$F11.14_7 + data$F11.14_8

# Willingness to change behavior
# 1 = yes, 2 = no
# new: 0 = no, 1 = yes
data$WillCh <- data$F11.6
data$WillCh <- recode(data$WillCh, "1=1; 2=0")

# Intention to continue interacting
data$IntCont <- data$F11.12_1

# Recommend to friend with COPD?
data$Recom <- data$F11.13_1

# Relationship Quality Item 1, 2
data$RelCA1 <- data$F11.8_1
data$RelCA2 <- data$F11.9_1

# Table 6 Descriptive Statistics

data_subset <- data %>% select(Gender, Age, GOLD, Edu)
sd(data_subset$Age)
sd(data_subset$Edu, na.rm=T)
summary(data_subset)
table(data_subset$GOLD)

```

```{r standardize}
# Standardize all numeric variables in order to derive standardized regression coefficients in analyses
names(data)
data <- data %>% 
  mutate_at(c("SatCA1", "SatCA2", "Age", "COPDExperience", "GOLD", "Edu", "KnowCOPD","WAI_bond", "WAI_goal", "IntCont", "Recom", "RelCA1", "RelCA2"), scale)
```


#### Working Alliance
##### Bonding

ME = Main effect of variable (e.g. Gender)
<br>
IE = Interaction effect of variables (e.g. Gender x CA type)

```{r analyse ME bonding}
# Bonding

fit1.CA_ME <- lm(WAI_bond ~ CA , data=data)
summary(fit1.CA_ME)
lm.beta(fit1.CA_ME)
```

```{r analyse IE bonding, Demographics}
# Bonding

fit1.CA_IE_dem <- lm(WAI_bond ~ Gender*CA + Age*CA + Edu*CA, data=data)
summary(fit1.CA_IE_dem)
lm.beta(fit1.CA_IE_dem)

```

```{r analyse IE bonding, Demographics + Diagnosis}
# Bonding

fit1.CA_IE_dem_diag <- lm(WAI_bond ~ Gender*CA + Age*CA + Edu*CA + GOLD*CA + KnowCOPD*CA + COPDExperience*CA , data=data)
summary(fit1.CA_IE_dem_diag)


```

##### Goal Achievement
```{r analyse ME goals}
# Goal

fit1.CA_ME_goal <- lm(scale(WAI_goal) ~ CA , data=data)
summary(fit1.CA_ME_goal)
```

```{r analyse IE goals, Demographics}
# Goal

fit1.CA_IE_goal_dem <- lm(scale(WAI_goal) ~ Gender*CA + Age*CA + Edu*CA, data=data)
summary(fit1.CA_IE_goal_dem)
```

```{r analyse IE goals, Demographics + Diagnosis}
# Goal

fit1.CA_IE_goal_dem_diag <- lm(WAI_goal ~ Gender*CA + Age*CA + Edu*CA + GOLD*CA + KnowCOPD*CA + COPDExperience*CA , data=data)
summary(fit1.CA_IE_goal_dem_diag)

```


#### Willingness to change

ME = Main effect of variable (e.g. Gender)
<br>
IE = Interaction effect of variables (e.g. Gender x CA type)

```{r analyse ME Willingness to change}
fit2.CA_ME <- glm(WillCh ~ CA , data=data)
summary(fit2.CA_ME)
```

```{r analyse IE Willingness to change, Demographics}
fit2.CA_IE_dem <- glm(WillCh ~ Gender*CA + Age*CA + Edu*CA, data=data)
summary(fit2.CA_IE_dem)
```

```{r analyse IE Willingness to change, Demographics + Diagnosis}
fit2.CA_IE_dem_diag <- glm(WillCh ~ Gender*CA + Age*CA + Edu*CA + GOLD*CA + KnowCOPD*CA + COPDExperience*CA , data=data)
summary(fit2.CA_IE_dem_diag)
```

#### Intention to continue interacting

ME = Main effect of variable (e.g. Gender)
<br>
IE = Interaction effect of variables (e.g. Gender x CA type)

```{r analyse ME Intention to continue interacting}
fit3.CA_ME <- lm(IntCont ~ CA , data=data)
summary(fit3.CA_ME)
```


```{r analyse IE Intention to continue interacting, Demographics}
fit3.CA_IE_dem <- lm(IntCont ~ Gender*CA + Age*CA + Edu*CA, data=data)
summary(fit3.CA_IE_dem)
```

```{r analyse IE Intention to continue interacting, Demographics + Diagnosis}
fit3.CA_IE_dem_diag <- lm(IntCont ~ Gender*CA + Age*CA + Edu*CA + GOLD*CA + KnowCOPD*CA + COPDExperience*CA , data=data)
summary(fit3.CA_IE_dem_diag)
```


#### Relationship Quality
##### Item 1
```{r analyse ME relationship quality (Item 1)}
# Item 1
fit8.CA_ME <- lm(RelCA1 ~ CA , data=data)
summary(fit8.CA_ME)
```


```{r analyse IE relationship quality, Demographics}
# Item 1
fit8.CA_IE_dem <- lm(RelCA1 ~ Gender*CA + Age*CA + Edu*CA, data=data)
summary(fit8.CA_IE_dem)
```

```{r analyse IE relationship quality, Demographics + Diagnosis}
# Item 1
fit8.CA_IE_dem_diag <- lm(RelCA1 ~ Gender*CA + Age*CA + Edu*CA + GOLD*CA + KnowCOPD*CA + COPDExperience*CA , data=data)
summary(fit8.CA_IE_dem_diag)

library(sjPlot)
library(sjmisc)
library(ggplot2)

```


### Appendix

#### Satisfaction with CA interaction
##### Item 1
ME = Main effect of variable (e.g. Gender)
<br>
IE = Interaction effect of variables (e.g. Gender x CA type)

```{r analyse ME satisfaction (Item 1)}
# Item 1

fit5.CA_ME <- lm(SatCA1 ~ CA, data=data)
summary(fit5.CA_ME)

```


```{r analyse IE satisfaction (Item 1), Demographics}
# Item 1

fit5.CA_IE_dem <- lm(SatCA1 ~ Gender*CA + Age*CA + Edu*CA , data=data)
summary(fit5.CA_IE_dem)

```


```{r analyse IE satisfaction (Item 1), Demographics + Diagnosis}
# Item 1

fit5.CA_IE_dem_diag <- lm(SatCA1 ~ Gender*CA + Age*CA + Edu*CA + GOLD*CA + KnowCOPD*CA + COPDExperience*CA , data=data)
summary(fit5.CA_IE_dem_diag)

```


##### Item 2
```{r analyse ME satisfaction (Item 2)}
# Item 2

fit6.CA_ME <- lm(SatCA2 ~ CA, data=data)
summary(fit6.CA_ME)

```


```{r analyse IE satisfaction (Item 2), Demographics}
# Item 2

fit6.CA_IE_dem <- lm(SatCA2 ~ Gender*CA + Age*CA + Edu*CA , data=data)
summary(fit6.CA_IE_dem)


```

```{r analyse IE satisfaction (Item 2), Demographics + Diagnosis}
# Item 2

fit6.CA_IE_dem_diag <- lm(SatCA2 ~ Gender*CA + Age*CA + Edu*CA + GOLD*CA + KnowCOPD*CA + COPDExperience*CA , data=data)
summary(fit6.CA_IE_dem_diag)

```


#### Recommend to friend

```{r analyse ME recommendation to friend}
fit7.CA_ME <- lm(Recom ~ CA , data=data)
summary(fit7.CA_ME)
```

```{r analyse IE recommendation to friend, Demographics}
fit7.CA_IE_dem <- lm(Recom ~ Gender*CA + Age*CA + Edu*CA, data=data)
summary(fit7.CA_IE_dem)
```

```{r analyse IE recommendation to friend, Demographics + Diagnosis}
fit7.CA_IE_dem_diag <- lm(Recom ~ Gender*CA + Age*CA + Edu*CA + GOLD*CA + KnowCOPD*CA + COPDExperience*CA , data=data)
summary(fit7.CA_IE_dem_diag)
```


#### Relationship quality

##### Item 2

ME = Main effect of variable (e.g. Gender)
<br>
IE = Interaction effect of variables (e.g. Gender x CA type)

```{r analyse ME relationship quality (Item 2)}
# Item 2
fit4.CA_ME <- lm(RelCA2 ~ CA , data=data)
summary(fit4.CA_ME)
```

```{r analyse IE relationship quality (Item 2), Demographics}
# Item 2
fit4.CA_IE_dem <- lm(RelCA2 ~ Gender*CA + Age*CA + Edu*CA, data=data)
summary(fit4.CA_IE_dem)
```

```{r analyse IE relationship quality (Item 2)}
# Item 2
fit4.CA_IE_dem_diag <- lm(RelCA2 ~ Gender*CA + Age*CA + Edu*CA + GOLD*CA + KnowCOPD*CA + COPDExperience*CA , data=data)
summary(fit4.CA_IE_dem_diag)
```


## Tables


##### Table 7: Willingness to Change
```{r create-T3}
# Table Willingness to Change
stargazer(fit2.CA_ME, fit2.CA_IE_dem, fit2.CA_IE_dem_diag, type = "text", 
          ci = TRUE, intercept.bottom = FALSE, align=TRUE, star.cutoffs = NA,
          title            = "Table 7. Regression of CA Type, Demographics and COPD Related Characteristics on Patients' Willingness to Change their Behavior after CA Interaction",
          dep.var.caption  = "Willingness to Change",
          dep.var.labels   = "Models",
          order=c(1,3,2,4,5,9,10,11,6,7,8,12,13,14),
          covariate.labels = c("Intercept",  "CA Type", "Gender", "Age", "Edu",
                               "Gender*CA Type", "Age*CA Type", "Edu*CA Type",
                               "GOLD", "COPD Literacy", "Experience",
                               "GOLD*CA Type", "COPD Literacy*CA Type",
                               "Experience* CA Type"),
          out="Table7.htm"
          )

```

##### Table 8: Relationship Quality
```{r create-T5}
# Table Relationship Quality (Item 1)
stargazer(fit8.CA_ME, fit8.CA_IE_dem, fit8.CA_IE_dem_diag, type = "text", ci = TRUE, 
          intercept.bottom = FALSE, align=TRUE, star.cutoffs = NA, keep.stat = c("n", "rsq"),
          title            = "Table 8. Regression of CA Type, Demographics and COPD Related Characteristics on Patients' Relationship Quality with CA",
          dep.var.caption  = "Relationship Quality",
          dep.var.labels   = "Models",
          order=c(1,3,2,4,5,9,10,11,6,7,8,12,13,14),
          covariate.labels = c("Intercept",  "CA Type", "Gender", "Age", "Edu",
                               "Gender*CA Type", "Age*CA Type", "Edu*CA Type",
                               "GOLD", "COPD Literacy", "Experience",
                               "GOLD*CA Type", "COPD Literacy*CA Type",
                               "Experience* CA Type"),
          out="Table8.htm"
          )
```


##### Table 9: Intention to Continue
```{r create-T4}
# Table Intention to Continue Interacting
stargazer(fit3.CA_ME, fit3.CA_IE_dem, fit3.CA_IE_dem_diag, type = "text", ci = TRUE, 
          intercept.bottom = FALSE, align=TRUE, star.cutoffs = NA, keep.stat = c("n", "rsq"),
          title            = "Table 9. Regression of CA Type, Demographics and COPD Related Characteristics on Patients' Intention to Continue Interacting with CA",
          dep.var.caption  = "Intention to Continue Interacting",
          dep.var.labels   = "Models",
          order=c(1,3,2,4,5,9,10,11,6,7,8,12,13,14),
          covariate.labels = c("Intercept",  "CA Type", "Gender", "Age", "Edu",
                               "Gender*CA Type", "Age*CA Type", "Edu*CA Type",
                               "GOLD", "COPD Literacy", "Experience",
                               "GOLD*CA Type", "COPD Literacy*CA Type",
                               "Experience* CA Type"),
          out="Table9.htm"
          )

```


##### Table 10: Working Alliance (Bonding)
     
```{r create-T1}
# Table Working Alliance (Bonding)
stargazer(fit1.CA_ME, fit1.CA_IE_dem, fit1.CA_IE_dem_diag, type = "text", ci = TRUE, 
          intercept.bottom = FALSE, star.cutoffs = NA, keep.stat = c("n", "rsq"),
          title            = "Table 10. Regression of CA Type, Demographics and COPD Related Characteristics on Patients' Working Alliance (Bonding) with CA",
          dep.var.caption  = "Working Alliance (Bonding)",
          dep.var.labels   = "Models",
          order=c(1,3,2,4,5,9,10,11,6,7,8,12,13,14),
          covariate.labels = c("Intercept",  "CA Type", "Gender", "Age", "Edu",
                               "Gender*CA Type", "Age*CA Type", "Edu*CA Type",
                               "GOLD", "COPD Literacy", "Experience",
                               "GOLD*CA Type", "COPD Literacy*CA Type",
                               "Experience* CA Type"),
          out="Table10.htm")

```

##### Table 11: Working Alliance (Goals)
          
```{r create-T2}
# Table Working Alliance (Goals)
stargazer(fit1.CA_ME_goal, fit1.CA_IE_goal_dem, fit1.CA_IE_goal_dem_diag, type = "text", ci = TRUE, 
          intercept.bottom = FALSE, align=TRUE, star.cutoffs = NA, keep.stat = c("n", "rsq"),
          title            = "Table 11. Regression of CA Type, Demographics and COPD Related Characteristics on Patients' Working Alliance (Goals) with CA",
          dep.var.caption  = "Working Alliance (Goals)",
          dep.var.labels   = "Models",
          order=c(1,3,2,4,5,9,10,11,6,7,8,12,13,14),
          covariate.labels = c("Intercept",  "CA Type", "Gender", "Age", "Edu",
                               "Gender*CA Type", "Age*CA Type", "Edu*CA Type",
                               "GOLD", "COPD Literacy", "Experience",
                               "GOLD*CA Type", "COPD Literacy*CA Type",
                               "Experience* CA Type"),
          out="Table11.htm"
          )


```


```{r Descriptives}
names(data)
data <- data %>% select(Gender, Age, GOLD, Edu)

summary(data)
```

##### Table A1: Satisfaction (Item 1)
```{r create-A1}
# Table Satisfaction (Item 1)
stargazer(fit5.CA_ME, fit5.CA_IE_dem, fit5.CA_IE_dem_diag, type = "text", ci = TRUE, 
          intercept.bottom = FALSE, align=TRUE, star.cutoffs = NA, keep.stat = c("n", "rsq"),
          title            = "Table 11. Regression of CA Type, Demographics and COPD Related Characteristics on Patients' Satisfaction (Item 1) with CA",
          dep.var.caption  = "Satisfaction (Item 1)",
          dep.var.labels   = "Models",
          order=c(1,3,2,4,5,9,10,11,6,7,8,12,13,14),
          covariate.labels = c("Intercept",  "CA Type", "Gender", "Age", "Edu",
                               "Gender*CA Type", "Age*CA Type", "Edu*CA Type",
                               "GOLD", "COPD Literacy", "Experience",
                               "GOLD*CA Type", "COPD Literacy*CA Type",
                               "Experience* CA Type"),
          out="TableA1.htm"
          )

```

##### Table A2: Satisfaction (Item 2)
```{r create-A2}
# Table Satisfaction (Item 2)
stargazer(fit6.CA_ME, fit6.CA_IE_dem, fit6.CA_IE_dem_diag, type = "text", ci = TRUE, 
          intercept.bottom = FALSE, align=TRUE, star.cutoffs = NA, keep.stat = c("n", "rsq"),
          title            = "Table 11. Regression of CA Type, Demographics and COPD Related Characteristics on Patients' Satisfaction (Item 2) with CA",
          dep.var.caption  = "Satisfaction (Item 2)",
          dep.var.labels   = "Models",
          order=c(1,3,2,4,5,9,10,11,6,7,8,12,13,14),
          covariate.labels = c("Intercept",  "CA Type", "Gender", "Age", "Edu",
                               "Gender*CA Type", "Age*CA Type", "Edu*CA Type",
                               "GOLD", "COPD Literacy", "Experience",
                               "GOLD*CA Type", "COPD Literacy*CA Type",
                               "Experience* CA Type"),
          out="TableA2.htm"
          )

```

##### Table A3: Recommend to Friend
```{r create-A3}
# Table Recommend to Friend
stargazer(fit7.CA_ME, fit7.CA_IE_dem, fit7.CA_IE_dem_diag, type = "text", ci = TRUE, 
          intercept.bottom = FALSE, align=TRUE, star.cutoffs = NA, keep.stat = c("n", "rsq"),
          title            = "Table 11. Regression of CA Type, Demographics and COPD Related Characteristics on Patients' Willingness to Recommend CA to friend with COPD",
          dep.var.caption  = "Recommendation to friend",
          dep.var.labels   = "Models",
          order=c(1,3,2,4,5,9,10,11,6,7,8,12,13,14),
          covariate.labels = c("Intercept",  "CA Type", "Gender", "Age", "Edu",
                               "Gender*CA Type", "Age*CA Type", "Edu*CA Type",
                               "GOLD", "COPD Literacy", "Experience",
                               "GOLD*CA Type", "COPD Literacy*CA Type",
                               "Experience* CA Type"),
          out="TableA3.htm"
          )

```

##### Table A4: Relationship Quality (Item 2)
```{r create-A4}
# Table Relationship Quality (Item 2)
stargazer(fit4.CA_ME, fit4.CA_IE_dem, fit4.CA_IE_dem_diag, type = "text", ci = TRUE, 
          intercept.bottom = FALSE, align=TRUE, star.cutoffs = NA, keep.stat = c("n", "rsq"),
          title            = "Table 11. Regression of CA Type, Demographics and COPD Related Characteristics on Patients' Relationship Quality (Item 2) with CA",
          dep.var.caption  = "Relationship Quality (Item 2)",
          dep.var.labels   = "Models",
          order=c(1,3,2,4,5,9,10,11,6,7,8,12,13,14),
          covariate.labels = c("Intercept",  "CA Type", "Gender", "Age", "Edu",
                               "Gender*CA Type", "Age*CA Type", "Edu*CA Type",
                               "GOLD", "COPD Literacy", "Experience",
                               "GOLD*CA Type", "COPD Literacy*CA Type",
                               "Experience* CA Type"),
          out="TableA4.htm"
          )
```
